# Supplementary material for: A Re-Interpretation of the Eocene Anuran Thaumastosaurus Based on MicroCT Examination of a ‘Mummified’ Specimen
Source: PLoS One. 2013 Sep 25;8(9):e74874. doi: 10.1371/journal.pone.0074874 (PMC3783478; doi:10.1371/journal.pone.0074874)
Supplement: Character List S1 — List of characters used in data matrix S1–S2 (S3 and S4 lack character 52). (NEX) [file pone.0074874.s005.nex]

#NEXUS
[written Fri Jul 19 11:16:43 CEST 2013 by Mesquite  version 2.75 (build 566) at Mac-Intel-de-Michel-Laurin-2.local/10.8.65.5]

BEGIN TAXA;
	TITLE Taxa;
	DIMENSIONS NTAX=82;
	TAXLABELS
		Alytes Arariphrynus Arthroleptis_p Bombina Ceratophrys Chiromantis Conraua Cratia Dermatonotus Discoglossus Eurycephalella Gastrotheca Guibemantis Heleophryne Hylarana Hyperolius Hypsiboas Lepidobatrachus Leptodactylus Leptopelis Litoria Megophrys Melanophryniscus Mixophyes Nannophryne Pelobates Pelodytes Phlyctimantis Phrynobatrachus Phrynomantis Phyllomedusa Platyplectrum Pleurodema Pristimantis Ptychadena Rana Scaphiopus Scinax Sooglossus Telmatobius Telmatobufo Thoropa Beelzebufo Afrana Afrixalus Allophryne Amnirana Callulops Astylosternus Aubria Batrachophrynus Bufo_granulosus Bufo_viridis Cardioglossa Calyptocephalella Ceratobatrachus Chacophrys Cyclorana Dendrosophus Dyscophus Flectonotus Heleioporus Hemiphractus Hoplobatrachus Hymenochirus Isthmohyla Kassina Limnodynastes Odontophrynus Opisthohylax Osteopilus Physalaemus Pseudis Pyxicephalus Rhinoderma Spea Schoudedenella Thaumastosaurus Triprion Xenopus Baurubatrachus Wawelia 
	;

END;


BEGIN CHARACTERS;
	TITLE  Character_Matrix;
	DIMENSIONS  NCHAR=74;
	FORMAT DATATYPE = STANDARD GAP = - MISSING = ? SYMBOLS = "  0 1 2 3 4";
	MATRIX
	Alytes             000111000110110001000010001211100101010000001000--000000100010000110011000
	Arariphrynus       ?01111????1?1?????101??0????????02?1?111?01?0??????????20?0?????1?0?11?04?
	Arthroleptis_p     10221010111011001110001001120100021100112010000110011112010210111000110022
	Bombina            1001110001101100000000000012121001000200010110010-00000010002000001?012001
	Ceratophrys        012010012211111000101011000-120000111001101000110-01000201022001001?113002
	Chiromantis        1002110011101100011000000111120002210001201000011011111201123031101?102032
	Conraua            10201000111011000110???00111110102210011201000011011111111022021100?112022
	Cratia             1000?1?0111?11?????????0?????????????00?1??1???????00??10?????????????????
	Dermatonotus       00221010000-110011000200001212010221020100110000--011111010210010000111002
	Discoglossus       00011000121011000101?0000012111001000100100010010-000000100010001110011001
	Eurycephalella     1?21?10??210110???1??????????????1?????????????????000?2010?20??????11?11?
	Gastrotheca        10010100111?110001100010????????021??0011010000?????000???121101?????????2
	Guibemantis        10021100111011000110001001110100021100012010000110111112011210310010112032
	Heleophryne        100101001110110001110000011?120011110001101001010-000001010020210010112020
	Hylarana           10021100111011000110002001111100022100112010000110?11112010210210000112022
	Hyperolius         100110101110110011100010011100000221010120110001100011110112111100111111?2
	Hypsiboas          00??1100111011000111???00011120002110110101000010-000001011231?10010111102
	Lepidobatrachus    012010012211111100101021100-121101111101101100110-01000201021001001?113100
	Leptodactylus      0000110011101100001100100012120002110111101000010-000001010220011000112102
	Leptopelis         10021100111011000010011001110100022100112010000111011112011211?11011100100
	Litoria            1011110010101?0001111010????????021101011010000????000?102122101000?11??02
	Megophrys          10121100211?110000011110210-110001100011010001011?1?0001?1002?010?00112?00
	Melanophryniscus   00221000100-100011100??0011201000111010010010000--010001010210010010111002
	Mixophyes          0010110011101100011100200110110001110111201001010-?0000201011001101?111000
	Nannophryne        00211100110-0-0011100??0001111000111000110110000--01000201022001001?11?002
	Pelobates          0122210022101100000010102110120001100201011101010-11000111001001000?003000
	Pelodytes          1001010011101100010000102111111001110201001101010-100001110110010010011000
	Phlyctimantis      1021110011101100011000100111000002200001201?000110001112011210?100111110?0
	Phrynobatrachus    10021100111011001110000001111201022100112010000111111111010210211001112022
	Phrynomantis       10220110000-110011000000001212010221020100110000--00--110-1211310000111132
	Phyllomedusa       101111001010110001110100010-12010211011112100000--01000201121101001?111100
	Platyplectrum      10201100111011000111?0100111110011110111201001010-00000201011001101?113002
	Pleurodema         0020110010100-00011000100011110102110111201000010-100001010220010000112102
	Pristimantis       100111001110110001110010010-110002110011201000010-00000201021121001?111122
	Ptychadena         1020110011101100010001200011110122-111112010000110111111020210011000112102
	Rana               1021110011101100011000100111110002210011201000?11111111101021001100?112002
	Scaphiopus         0121100022100-00000010102110120001100201020101010-00000201002001001?013000
	Scinax             10??1100111011000111???00111120002110111101000010-000001011220010010112002
	Sooglossus         00010000111?1101111?1110?11212000211010?010?01010-000001?1001001?0?1111002
	Telmatobius        1020110000101100011000100?11120001110100201000010-00000112021041000?111042
	Telmatobufo        10011100111011000111102001101?0011100000100000010-00000101001001000?111000
	Thoropa            001011001110110001100??00?11120002110111101000010-0?0??20102?0?10000???022
	Beelzebufo         ?12?1??122111110????1??????????0?11?1???101??0????????????????????????????
	Afrana             100?11011110110001100120001011000220101?201?0?011111110??10210411000112102
	Afrixalus          002?21101110110111101120011100000221021?101?00011000111??11111110000111110
	Allophryne         10222100110-0-1-11010000001111000211000110100000--000102010200210010100022
	Amnirana           10021100111011000110012001101100021000012???0?0111111102?10210111000112022
	Callulops          002120?0010-110?1110???0000-0100022102?110100000--00--1??-0220311?0?112132
	Astylosternus      00002100111011000111002001111100021100??201?0?0110011112?10210111001113102
	Aubria             010?20002211110000101021001111000220101?201?0?01101???0??10210111000111142
	Batrachophrynus    00010100000-100010101110??????000110021?200?0?010-0?110??102?0110?0?1??042
	Bufo_granulosus    01220001200-111011101100001111000110100110110000--1?1102010220110010112042
	Bufo_viridis       100101?0100-0-011110011000111100011002??101?0000--1???0??10220110010112042
	Cardioglossa       (0 1)00?21(0 1)0110-11?0011101100112010002(1 2)10?1?201?0?0110011112?10100111001010042
	Calyptocephalella  012220?122101101001011200?????000111120?10??0?010-0?0002?10210011010110000
	Ceratobatrachus    0122000002101101001001110111110002201011201000011011111??20210011?00101002
	Chacophrys         0120200122111110?010???1000-12100010020?101?0?010-0?0?02?10210411010113042
	Cyclorana          0(0 1)0011101210110100101110??10?2000211000?101?0?010-0?1?02?102?0411?1?1??042
	Dendrosophus       00??01?01010110??110???000101100021102??101?0?010-0???02?11231010000112102
	Dyscophus          00??20?00010110??010???00?????00022102??101?0001110???12?-02?041000?112040
	Flectonotus        100001?011101000?111111000101100021102??101?0?010-0???0??11211010000111102
	Heleioporus        100111100010110100101010011111000111?20?10??01010-0???0??1?2??410???1???40
	Hemiphractus       010221?122111101001010210?????00021110??201?0?010-0???02?112?0410???100042
	Hoplobatrachus     000?20012110110001110120001111000221121?201?0?0110111102?10210410001112142
	Hymenochirus       00??20?1010-0-1????1???00????10?110002??02??0000--0???1??20?00401001110042
	Isthmohyla         000100?011101001?111???00010110002100???101?0?00--0???0??11211010000113102
	Kassina            002?21001110110111100120011000000220021?101?000110001112?11111310001111112
	Limnodynastes      10001100001011110110101001111100111002??10??01010-000002?10?10010?1?11?002
	Odontophrynus      00212100(0 1)010110100100000011011000110120?10??0?00--0???02?10210410011113042
	Opisthohylax       10??11?01110110??110???001100000022100??201?0001100???12?11111010010111102
	Osteopilus         0122200(0 1)12101101001111000?????00021102?1101?0?010?0???02?112?001001?1??002
	Physalaemus        00221100101011011010001001121100021002??101?0?010-100002?10210410000113042
	Pseudis            00??21?01210110??010???0001111001110121?101?00010-0???0??10210410001111042
	Pyxicephalus       011?200022111100001010210011110002201211201?0?0110111112?10210411010112042
	Rhinoderma         100201?0110-100?-100?000001011001111021?201?00010-0???0??10200410000110042
	Spea               10??01?011100-0??000???0?0121100001012??02??00010-0?110??10010410010013040
	Schoudedenella     002?1100000-1110?1110120011201000211021?201?0?011001??12?10100311001110012
	Thaumastosaurus    11022100121?110100101010????????00211011201?000110111??201?2???11?????????
	Triprion           0102210102101100001101000?????00021002??001?0?010-0???0???1210010?0?1??002
	Xenopus            0000200021110-0???00???000???1000100120?02-010010-000000??00004001001111?0
	Baurubatrachus     01???0??221?11?????01???????????0010000?10??0?0?????00??????????1?????????
	Wawelia            ????????????????????????????????0??000??101?0???????????????????1?????????

;

END;
BEGIN TREES;
	Title 'Trees, 703 (TNT), 709 (PAUP)';
	LINK Taxa = Taxa;
	TRANSLATE
		1 Alytes,
		2 Arariphrynus,
		3 Arthroleptis_p,
		4 Bombina,
		5 Ceratophrys,
		6 Chiromantis,
		7 Conraua,
		8 Cratia,
		9 Dermatonotus,
		10 Discoglossus,
		11 Eurycephalella,
		12 Gastrotheca,
		13 Guibemantis,
		14 Heleophryne,
		15 Hylarana,
		16 Hyperolius,
		17 Hypsiboas,
		18 Lepidobatrachus,
		19 Leptodactylus,
		20 Leptopelis,
		21 Litoria,
		22 Megophrys,
		23 Melanophryniscus,
		24 Mixophyes,
		25 Nannophryne,
		26 Pelobates,
		27 Pelodytes,
		28 Phlyctimantis,
		29 Phrynobatrachus,
		30 Phrynomantis,
		31 Phyllomedusa,
		32 Platyplectrum,
		33 Pleurodema,
		34 Pristimantis,
		35 Ptychadena,
		36 Rana,
		37 Scaphiopus,
		38 Scinax,
		39 Sooglossus,
		40 Telmatobius,
		41 Telmatobufo,
		42 Thoropa,
		43 Beelzebufo,
		44 Afrana,
		45 Afrixalus,
		46 Allophryne,
		47 Amnirana,
		48 Callulops,
		49 Astylosternus,
		50 Aubria,
		51 Batrachophrynus,
		52 Bufo_granulosus,
		53 Bufo_viridis,
		54 Cardioglossa,
		55 Calyptocephalella,
		56 Ceratobatrachus,
		57 Chacophrys,
		58 Cyclorana,
		59 Dendrosophus,
		60 Dyscophus,
		61 Flectonotus,
		62 Heleioporus,
		63 Hemiphractus,
		64 Hoplobatrachus,
		65 Hymenochirus,
		66 Isthmohyla,
		67 Kassina,
		68 Limnodynastes,
		69 Odontophrynus,
		70 Opisthohylax,
		71 Osteopilus,
		72 Physalaemus,
		73 Pseudis,
		74 Pyxicephalus,
		75 Rhinoderma,
		76 Spea,
		77 Schoudedenella,
		78 Thaumastosaurus,
		79 Triprion,
		80 Xenopus,
		81 Baurubatrachus,
		82 Wawelia;
	TREE 'tnt 1, 709' = ((4,(1,10)),((76,(65,80)),((22,(26,37)),(27,(((14,41),(8,(24,32))),(((62,68),(39,((59,(61,66)),(58,((71,79),(55,(63,((5,(18,43)),(82,(57,81)))))))))),(((40,(72,(69,73))),(11,((46,75),((52,(51,53)),(25,(23,(9,30))))))),((34,(31,(17,(21,(38,(19,(33,42))))))),(12,(70,((16,28),(20,((49,((54,77),(64,((45,67),(48,60))))),(3,((6,13),((15,(29,(7,(35,36)))),((44,47),(2,(78,(56,(50,74)))))))))))))))))))));
	TREE tnt_2 = ((4,(1,10)),((76,(65,80)),((22,(26,37)),(27,(((14,41),(8,(24,32))),(((62,68),(39,((59,(61,66)),(58,((71,79),(55,(63,((5,(18,43)),(82,(57,81)))))))))),(((40,(72,(69,73))),(11,((46,75),(25,((23,(9,30)),(52,(51,53))))))),((34,(31,(17,(21,(38,(19,(33,42))))))),(12,(70,((16,28),(20,((49,((54,77),(64,(60,(48,(45,67)))))),(3,((6,13),((15,(29,(7,(35,36)))),((44,47),(2,(78,(56,(50,74)))))))))))))))))))));
	TREE tnt_3 = ((4,(1,10)),((76,(65,80)),((22,(26,37)),(27,(((14,41),(8,(24,32))),(((62,68),(39,((59,(61,66)),(58,((71,79),(55,(63,((43,(5,18)),(81,(57,82)))))))))),(((40,(72,(69,73))),(11,((46,75),(25,((23,(9,30)),(52,(51,53))))))),((34,(31,(17,(21,(38,(19,(33,42))))))),(12,(70,((16,28),(20,((49,((54,77),(64,((45,67),(48,60))))),(3,((29,(7,(35,36))),((15,(44,47)),((6,13),(2,(78,(56,(50,74)))))))))))))))))))));
	TREE tnt_4 = ((4,(1,10)),((76,(65,80)),((22,(26,37)),(27,(((14,41),(8,(24,32))),(((62,68),(39,((59,(61,66)),(58,((71,79),(55,(63,((5,(18,43)),(57,(81,82)))))))))),(((40,(72,(69,73))),(11,((46,75),(25,((23,(9,30)),(52,(51,53))))))),((34,(31,(21,(17,(38,(19,(33,42))))))),(12,(70,((16,28),(20,((49,((54,77),(64,(60,(48,(45,67)))))),(3,((47,(6,13)),((2,(78,(56,(50,74)))),(15,(29,(7,(36,(35,44)))))))))))))))))))));
	TREE tnt_5 = ((4,(1,10)),((76,(65,80)),((22,(26,37)),(27,(((14,41),(8,(24,32))),(((62,68),(39,((59,(61,66)),(58,((71,79),(55,(63,((18,(5,43)),(82,(57,81)))))))))),(((40,(72,(69,73))),(11,((46,75),(25,((23,(9,30)),(52,(51,53))))))),((34,(31,(38,(21,(17,(19,(33,42))))))),(12,(70,(28,(16,(20,((49,((54,77),(64,(60,(48,(45,67)))))),(3,((44,47),((2,(78,(56,(50,74)))),((15,(6,13)),(29,(7,(35,36)))))))))))))))))))));
	TREE tnt_6 = ((4,(1,10)),((76,(65,80)),((22,(26,37)),(27,(((14,41),(8,(24,32))),(((62,68),(39,((59,(61,66)),(58,((71,79),(55,(63,((5,(18,43)),(81,(57,82)))))))))),(((40,(72,(69,73))),(11,((46,75),(25,((23,(9,30)),(52,(51,53))))))),((34,(31,(38,(21,(17,(19,(33,42))))))),(12,(70,((16,28),(20,((49,((54,77),(64,((45,67),(48,60))))),(3,((47,(6,13)),((2,(78,(56,(50,74)))),(15,(29,(7,(36,(35,44)))))))))))))))))))));
	TREE tnt_7 = ((4,(1,10)),((76,(65,80)),((22,(26,37)),(27,(((14,41),(8,(24,32))),(((62,68),(39,((59,(61,66)),(58,((71,79),(55,(63,((43,(5,18)),(81,(57,82)))))))))),(((40,(72,(69,73))),(11,((46,75),(25,((23,(9,30)),(52,(51,53))))))),((34,(31,(17,(38,(21,(19,(33,42))))))),(12,(70,((16,28),(20,((49,((54,77),(64,(60,(48,(45,67)))))),(3,((2,(78,(56,(50,74)))),((6,13),((15,(44,47)),(29,(7,(35,36))))))))))))))))))));
	TREE tnt_8 = ((4,(1,10)),((76,(65,80)),((22,(26,37)),(27,(((14,41),(8,(24,32))),(((62,68),(39,((59,(61,66)),(58,((71,79),(55,(63,((18,(5,43)),(81,(57,82)))))))))),(((40,(72,(69,73))),(11,((46,75),(25,((23,(9,30)),(52,(51,53))))))),((12,(34,(31,((17,21),(38,(19,(33,42))))))),(70,((16,28),(20,((49,((54,77),(64,((45,67),(48,60))))),(3,((47,(6,13)),((2,(78,(56,(50,74)))),(15,(29,(7,(36,(35,44))))))))))))))))))));
	TREE tnt_9 = ((4,(1,10)),((76,(65,80)),((22,(26,37)),(27,(((14,41),(8,(24,32))),(((62,68),(39,((59,(61,66)),(58,((71,79),(55,(63,((5,(18,43)),(57,(81,82)))))))))),(((40,(72,(69,73))),(11,((46,75),((52,(51,53)),(25,(23,(9,30))))))),(12,((31,(21,(17,(38,(19,(33,42)))))),(34,(70,((16,28),(20,((49,((54,77),(64,(60,(48,(45,67)))))),(3,(((6,13),(2,(78,(56,(50,74))))),((44,47),(15,(29,(7,(35,36)))))))))))))))))))));
	TREE tnt_10 = ((4,(1,10)),((76,(65,80)),((22,(26,37)),(27,(((14,41),(8,(24,32))),(((62,68),(39,((59,(61,66)),(58,((71,79),(55,(63,((43,(5,18)),(82,(57,81)))))))))),(((40,(72,(69,73))),(11,((46,75),(25,((23,(9,30)),(52,(51,53))))))),(12,((31,(21,(17,(38,(19,(33,42)))))),(34,(70,((16,28),(20,((49,((54,77),(64,((45,67),(48,60))))),(3,((44,47),((2,(78,(56,(50,74)))),(15,((6,13),(29,(7,(35,36))))))))))))))))))))));
	TREE 'Strict onsensus tree of 10 trees ("Trees, 703 (TNT), 709 (PAUP)"' = ((4,(1,10)),((76,(65,80)),((22,(26,37)),(27,(((14,41),(8,(24,32))),(((62,68),(39,((59,(61,66)),(58,((71,79),(55,(63,((5,18,43),(57,81,82))))))))),(((40,(72,(69,73))),(11,((46,75),(25,(23,(9,30)),(52,(51,53)))))),(12,34,(31,(17,21,38,(19,(33,42)))),(70,(16,28,(20,((49,((54,77),(64,(48,60,(45,67))))),(3,(7,15,29,35,36,44,47,(6,13),(2,(78,(56,(50,74))))))))))))))))));
	TREE 'PAUP 1 of 100000, 709 steps' = ((4,(1,10)),((76,(65,80)),((22,(26,37)),(27,(((14,41),(8,(24,32))),(((68,(62,(40,(72,(69,73))))),(39,((59,(61,66)),(58,((71,79),(55,(63,((18,(5,43)),(82,(57,81)))))))))),((11,(46,(25,((23,(9,30)),((51,75),(52,53)))))),((12,(34,(31,(21,(17,(38,(19,(33,42)))))))),(70,((16,28),(20,((49,((54,77),(64,((45,67),(48,60))))),(3,((47,(6,13)),((2,(78,(56,(50,74)))),(15,(29,(7,(36,(35,44))))))))))))))))))));
	TREE 'PAUP, Strict cons of 100000 tr 709 steps, 1st batch' = ((4,(1,10)),((76,(65,80)),((22,(26,37)),(27,(((14,41),(8,(24,32))),(62,68,(40,(72,(69,73))),(11,(25,46,51,52,53,75,(23,(9,30)))),(39,((59,(61,66)),(58,((71,79),(55,(63,(5,18,43,(57,81,82)))))))),(12,34,(31,(17,21,38,(19,(33,42)))),(70,(16,28,(20,((49,((54,77),(64,(48,60,(45,67))))),(3,(7,15,29,35,36,44,47,(6,13),(2,(78,(56,(50,74)))))))))))))))));
	TREE 'PAUP, Strict cons of 100000 tr 709 steps, 2nd batch' = (((1,10),4),((76,(65,80)),((22,(26,37)),(27,(((14,41),(8,(24,32))),(62,68,(40,(72,(69,73))),(11,(25,46,51,52,53,75,(23,(9,30)))),(39,((59,(61,66)),(58,((71,79),(55,(63,(5,18,43,(57,81,82)))))))),(12,34,(31,(17,21,38,(19,(33,42)))),(70,(16,28,(20,((49,((54,77),(64,(48,60,(45,67))))),(3,(7,15,29,35,36,44,47,(6,13),(2,(78,(56,(50,74)))))))))))))))));
	TREE 'PAUP, Strict cons of 150 000 tr 709 steps' = (((1,10),4),((76,(65,80)),((22,(26,37)),(27,(((14,41),(8,(24,32))),(62,68,(40,(72,(69,73))),(11,(25,46,51,52,53,75,(23,(9,30)))),(39,((59,(61,66)),(58,((71,79),(55,(63,(5,18,43,(57,81,82)))))))),(12,34,(31,(17,21,38,(19,(33,42)))),(70,(16,28,(20,((49,((54,77),(64,(48,60,(45,67))))),(3,(7,15,29,35,36,44,47,(6,13),(2,(78,(56,(50,74)))))))))))))))));

END;


BEGIN TREES;
	Title Consensus_trees;
	LINK Taxa = Taxa;
	TRANSLATE
		1 Alytes,
		2 Arariphrynus,
		3 Arthroleptis_p,
		4 Bombina,
		5 Ceratophrys,
		6 Chiromantis,
		7 Conraua,
		8 Cratia,
		9 Dermatonotus,
		10 Discoglossus,
		11 Eurycephalella,
		12 Gastrotheca,
		13 Guibemantis,
		14 Heleophryne,
		15 Hylarana,
		16 Hyperolius,
		17 Hypsiboas,
		18 Lepidobatrachus,
		19 Leptodactylus,
		20 Leptopelis,
		21 Litoria,
		22 Megophrys,
		23 Melanophryniscus,
		24 Mixophyes,
		25 Nannophryne,
		26 Pelobates,
		27 Pelodytes,
		28 Phlyctimantis,
		29 Phrynobatrachus,
		30 Phrynomantis,
		31 Phyllomedusa,
		32 Platyplectrum,
		33 Pleurodema,
		34 Pristimantis,
		35 Ptychadena,
		36 Rana,
		37 Scaphiopus,
		38 Scinax,
		39 Sooglossus,
		40 Telmatobius,
		41 Telmatobufo,
		42 Thoropa,
		43 Beelzebufo,
		44 Afrana,
		45 Afrixalus,
		46 Allophryne,
		47 Amnirana,
		48 Callulops,
		49 Astylosternus,
		50 Aubria,
		51 Batrachophrynus,
		52 Bufo_granulosus,
		53 Bufo_viridis,
		54 Cardioglossa,
		55 Calyptocephalella,
		56 Ceratobatrachus,
		57 Chacophrys,
		58 Cyclorana,
		59 Dendrosophus,
		60 Dyscophus,
		61 Flectonotus,
		62 Heleioporus,
		63 Hemiphractus,
		64 Hoplobatrachus,
		65 Hymenochirus,
		66 Isthmohyla,
		67 Kassina,
		68 Limnodynastes,
		69 Odontophrynus,
		70 Opisthohylax,
		71 Osteopilus,
		72 Physalaemus,
		73 Pseudis,
		74 Pyxicephalus,
		75 Rhinoderma,
		76 Spea,
		77 Schoudedenella,
		78 Thaumastosaurus,
		79 Triprion,
		80 Xenopus,
		81 Baurubatrachus,
		82 Wawelia;
	TREE 'PAUP, Strict cons of 100000 tr 709 steps, 1st batch' = ((4,(1,10)),((76,(65,80)),((22,(26,37)),(27,(((14,41),(8,(24,32))),(62,68,(40,(72,(69,73))),(11,(25,46,51,52,53,75,(23,(9,30)))),(39,((59,(61,66)),(58,((71,79),(55,(63,(5,18,43,(57,81,82)))))))),(12,34,(31,(17,21,38,(19,(33,42)))),(70,(16,28,(20,((49,((54,77),(64,(48,60,(45,67))))),(3,(7,15,29,35,36,44,47,(6,13),(2,(78,(56,(50,74)))))))))))))))));
	TREE 'PAUP, Strict cons of 100000 tr 709 steps, 2nd batch' = (((1,10),4),((76,(65,80)),((22,(26,37)),(27,(((14,41),(8,(24,32))),(62,68,(40,(72,(69,73))),(11,(25,46,51,52,53,75,(23,(9,30)))),(39,((59,(61,66)),(58,((71,79),(55,(63,(5,18,43,(57,81,82)))))))),(12,34,(31,(17,21,38,(19,(33,42)))),(70,(16,28,(20,((49,((54,77),(64,(48,60,(45,67))))),(3,(7,15,29,35,36,44,47,(6,13),(2,(78,(56,(50,74)))))))))))))))));
	TREE 'PAUP, Strict cons of 150 000 tr 709 steps' = (((1,10),4),((76,(65,80)),((22,(26,37)),(27,(((14,41),(8,(24,32))),(62,68,(40,(72,(69,73))),(11,(25,46,51,52,53,75,(23,(9,30)))),(39,((59,(61,66)),(58,((71,79),(55,(63,(5,18,43,(57,81,82)))))))),(12,34,(31,(17,21,38,(19,(33,42)))),(70,(16,28,(20,((49,((54,77),(64,(48,60,(45,67))))),(3,(7,15,29,35,36,44,47,(6,13),(2,(78,(56,(50,74)))))))))))))))));
	TREE Strict_consensus_tree_of_3_Consensus_Trees = ((4,(1,10)),((76,(65,80)),((22,(26,37)),(27,(((14,41),(8,(24,32))),(62,68,(40,(72,(69,73))),(11,(25,46,51,52,53,75,(23,(9,30)))),(39,((59,(61,66)),(58,((71,79),(55,(63,(5,18,43,(57,81,82)))))))),(12,34,(31,(17,21,38,(19,(33,42)))),(70,(16,28,(20,((49,((54,77),(64,(48,60,(45,67))))),(3,(7,15,29,35,36,44,47,(6,13),(2,(78,(56,(50,74)))))))))))))))));
	TREE 'Majority rule onsensus tree of 136211, 709' = ((4,(1[%consensusFrequency = 1.0 ],10)[%consensusFrequency = 1.0 ]),((76,(65,80)[%consensusFrequency = 1.0 ])[%consensusFrequency = 1.0 ],((22,(26,37)[%consensusFrequency = 1.0 ])[%consensusFrequency = 1.0 ],(27,(((14,41)[%consensusFrequency = 1.0 ],(8,(24,32)[%consensusFrequency = 1.0 ])[%consensusFrequency = 1.0 ])[%consensusFrequency = 1.0 ],(((68,(62,(40,(72,(69,73)[%consensusFrequency = 1.0 ])[%consensusFrequency = 1.0 ])[%consensusFrequency = 1.0 ])[%consensusFrequency = 0.66573918 ])[%consensusFrequency = 0.66573918 ],(39,((59,(61,66)[%consensusFrequency = 1.0 ])[%consensusFrequency = 1.0 ],(58,((71,79)[%consensusFrequency = 1.0 ],(55,(63,((5,18,43)[%consensusFrequency = 0.87307193 ],(57,81,82)[%consensusFrequency = 1.0 ])[%consensusFrequency = 1.0 ])[%consensusFrequency = 1.0 ])[%consensusFrequency = 1.0 ])[%consensusFrequency = 1.0 ])[%consensusFrequency = 1.0 ])[%consensusFrequency = 1.0 ])[%consensusFrequency = 1.0 ])[%consensusFrequency = 0.66573918 ],((11,((46,75)[%consensusFrequency = 0.65262717 ],(25,((23,(9,30)[%consensusFrequency = 1.0 ])[%consensusFrequency = 1.0 ],(52,(51,53)[%consensusFrequency = 0.65262717 ])[%consensusFrequency = 0.65262717 ])[%consensusFrequency = 0.54215886 ])[%consensusFrequency = 0.65262717 ])[%consensusFrequency = 1.0 ])[%consensusFrequency = 1.0 ],(12,(34,(31,(17,21,38,(19,(33,42)[%consensusFrequency = 1.0 ])[%consensusFrequency = 1.0 ])[%consensusFrequency = 1.0 ])[%consensusFrequency = 1.0 ])[%consensusFrequency = 0.95604613 ],(70,(16,28,(20,((49,((54,77)[%consensusFrequency = 1.0 ],(64,((45,67)[%consensusFrequency = 1.0 ],(48,60)[%consensusFrequency = 0.66873454 ])[%consensusFrequency = 1.0 ])[%consensusFrequency = 1.0 ])[%consensusFrequency = 1.0 ])[%consensusFrequency = 1.0 ],(3,((6,13)[%consensusFrequency = 1.0 ],(44,47)[%consensusFrequency = 0.92243651 ],(2,(78,(56,(50,74)[%consensusFrequency = 1.0 ])[%consensusFrequency = 1.0 ])[%consensusFrequency = 1.0 ])[%consensusFrequency = 1.0 ],(15,(29,(7,(35,36)[%consensusFrequency = 0.92243651 ])[%consensusFrequency = 0.92243651 ])[%consensusFrequency = 0.92243651 ])[%consensusFrequency = 0.52577986 ])[%consensusFrequency = 1.0 ])[%consensusFrequency = 1.0 ])[%consensusFrequency = 1.0 ])[%consensusFrequency = 1.0 ])[%consensusFrequency = 1.0 ])[%consensusFrequency = 1.0 ])[%consensusFrequency = 1.0 ])[%consensusFrequency = 0.66573918 ])[%consensusFrequency = 1.0 ])[%consensusFrequency = 1.0 ])[%consensusFrequency = 1.0 ])[%consensusFrequency = 1.0 ])[%consensusFrequency = 1.0 ])[%consensusFrequency = 1.0 ] [% ] [%  setBetweenDouble = consensusFrequency ];

END;


BEGIN MESQUITECHARMODELS;
	ProbModelSet * UNTITLED   =  'Mk1 (est.)':  1 -  74;
END;

BEGIN MacClade;
	Version 4.0 87;
	LastModified -857547917;
	FileSettings editor '0' '0' '1' '1';
	Singles 100;
	Editor 00011001111111100100010010 '0' '24' Geneva '9' '100' '1' all;
	EditorPosition '49' '501' '675' '1371';
	TreeWindowPosition '46' '6' '1139' '1870';
	ListWindow Characters open Geneva '9' '282' '48' '705' '352' 000;
	ListWindow Taxa closed Geneva '9' '50' '10' '276' '490' 100000000;
	ListWindow Trees closed Geneva '9' '50' '10' '276' '490';
	ListWindow TypeSets closed Geneva '9' '50' '10' '276' '490';
	ListWindow WtSets closed Geneva '9' '50' '10' '276' '490';
	ListWindow ExSets closed Geneva '9' '50' '10' '276' '490';
	ListWindow CharSets closed Geneva '9' '50' '10' '276' '490';
	ListWindow TaxSets closed Geneva '9' '50' '10' '276' '490';
	ListWindow CharPartitions closed Geneva '9' '50' '10' '276' '490';
	ListWindow CharPartNames closed Geneva '9' '50' '10' '276' '490';
	ListWindow WtSets closed Geneva '9' '50' '10' '276' '490';
	ChartWindowPosition '52' '30' '1118' '1860';
	StateNamesSymbols closed Geneva '9' '10' '50' '30' '148' '220';
	WindowOrder List Characters Data;
	OtherSymbols & / 00 ? -;
	Correlation '0' '0' '1000' '0' '0' 10011010;
	Salmo 00000001;
	EditorFile '2';
	ExportHTML _ MOSS '100' 110000;
	PrettyPrint 10;
	EditorToolsPosition '1009' '46' '115' '165';
	TreeWindowProgram 10;
	TreeWindow 0000;
	Continuous '1' '3' 1;
	Calculations 0000001;
	SummaryMode '0' '0' 0;
	Charts Geneva '9' ( normal ) 0010;
	NexusOptions '0' '0' '50' 001010001;
	TipLabel '1';
	TreeFont Geneva '9' ( normal );
	TreeShape 1.0 1.0 0100;
	TraceLabels 0101;
	ChartColors '0' '0' '65535' '9' '0' 1;
	ChartBiggestSpot 1;
	ChartPercent 10;
	ChartBarWidth '10' 1;
	ChartVerticalAxis 10101;
	ChartMinMax '0';
	TraceAllChangesDisplay '0' 1;
	BarsOnBranchesDisplay '0' '0' '60000' '10000' '10000' '10000' '10000' '60000' '65000' '65000' '65000' '6' '1' 0000101;
	ContinuousBranchLabels 0;
	AllStatesBranchLabels 1;
	IndexNotation '2' 1;
	PrintTree 10.00 '2' '2' '2' '2' '2' '2' '2' '2' '2' '2' '2' Geneva '9' ( normal ) Geneva '10' ( normal ) Geneva '9' ( normal ) Geneva '9' ( normal ) Geneva '9' ( bold ) Geneva '9' ( normal ) Geneva '9' ( normal ) '0' '0' '0' '0' '0' '0' '0' '0' '0' '0' '0' '0' '0' '0' '0' '0' '0' '0' '0' '0' '0' '0' '0' '0' '0' '0' '0' '0' '0' '0' '1' '1' '1' '1' '2' '15395' '-39' '4' '-40' '0' '1' '2' '1' '8' '0' '0' '0' '2' 1000111000000000000100000111000;
	MatchChar 00 .;
	EntryInterpretation 01;
	ColorOptions 00;
	TreeTools '0' '5' '4' '0' '10' '4' '0' 00100111111101110;
	EditorTools '0' '0' '0' '1000' '0' '0' '6' '3' '1' 100010101110011;
	PairAlign '2' '2' '3' '2' '1' '1' '2' '1' '3' 1010;
	BothTools '1';

END;
BEGIN ASSUMPTIONS;
	OPTIONS DEFTYPE = unord PolyTcount = MINSTEPS;
	TYPESET * UNTITLED   =  unord:  1 -  3 6 -  8 11 -  22 24 -  27 29 31 -  33 35 -  40 43 -  55 57 59 61 -  74, ord:  4 -  5 9 -  10 23 28 30 34 41 -  42 56 58 60;

END;

BEGIN NOTES;

	TEXT   TAXON = 78 CHARACTER = 1 TEXT = Changed_to_reflect_the_mummy.;

END;

Begin MESQUITE;
		MESQUITESCRIPTVERSION 2;
		TITLE AUTO;
		tell ProjectCoordinator;
		timeSaved 1374225403727;
		getEmployee #mesquite.minimal.ManageTaxa.ManageTaxa;
		tell It;
			setID 0 5763510104795268614;
		endTell;
		getEmployee #mesquite.charMatrices.ManageCharacters.ManageCharacters;
		tell It;
			setID 0 8549327182252021983;
			mqVersion 275;
			checksumv 0 3 222380395 null  getNumChars 74 numChars 74 getNumTaxa 82 numTaxa 82   short true   bits 31   states 31   sumSquaresStatesOnly 29683.0 sumSquares 29683.0 longCompressibleToShort false usingShortMatrix true   NumFiles 1 NumMatrices 1;
			mqVersion;
		endTell;
		getWindow;
		tell It;
			suppress;
			setResourcesState false false 67;
			setPopoutState 400;
			setExplanationSize 0;
			setAnnotationSize 0;
			setFontIncAnnot 0;
			setFontIncExp 0;
			setSize 1082 921;
			setLocation 46 46;
			setFont SanSerif;
			setFontSize 10;
			getToolPalette;
			tell It;
			endTell;
			desuppress;
		endTell;
		getEmployee  #mesquite.trees.ManageTrees.ManageTrees;
		tell It;
			getTreeBlock 0;
			tell It;
				setSelected  13 -  15;
				attachments ;
			endTell;
			showTrees 1 #mesquite.lists.TreesList.TreesList;
			tell It;
				setTreeBlock 2;
				getWindow;
				tell It;
					newAssistant  #mesquite.lists.NumForTreeList.NumForTreeList;
				tell It;
					suppress;
					setValueTask  #mesquite.trees.NumberOfTaxa.NumberOfTaxa;
					desuppress;
				endTell;
					newAssistant  #mesquite.lists.TreeListRooted.TreeListRooted;
					newAssistant  #mesquite.lists.TreeListPolys.TreeListPolys;
					newAssistant  #mesquite.lists.TreeListPolyAssumption.TreeListPolyAssumption;
					getTable;
					tell It;
						rowNamesWidth 348;
					endTell;
					setExplanationSize 30;
					setAnnotationSize 20;
					setFontIncAnnot 0;
					setFontIncExp 0;
					setSize 1015 854;
					setLocation 46 46;
					setFont SanSerif;
					setFontSize 10;
					getToolPalette;
					tell It;
						setTool mesquite.lists.TreesList.TreesListWindow.arrow;
					endTell;
				endTell;
				showWindow;
			endTell;
			showTrees 0 #mesquite.lists.TreesList.TreesList;
			tell It;
				setTreeBlock 1;
				getWindow;
				tell It;
					newAssistant  #mesquite.lists.NumForTreeList.NumForTreeList;
				tell It;
					suppress;
					setValueTask  #mesquite.trees.NumberOfTaxa.NumberOfTaxa;
					desuppress;
				endTell;
					newAssistant  #mesquite.lists.TreeListRooted.TreeListRooted;
					newAssistant  #mesquite.lists.TreeListPolys.TreeListPolys;
					newAssistant  #mesquite.lists.TreeListPolyAssumption.TreeListPolyAssumption;
					setExplanationSize 30;
					setAnnotationSize 20;
					setFontIncAnnot 0;
					setFontIncExp 0;
					setSize 1015 854;
					setLocation 46 46;
					setFont SanSerif;
					setFontSize 10;
					getToolPalette;
					tell It;
					endTell;
				endTell;
				showWindow;
			endTell;
			showTreeBlocks  #mesquite.lists.TreeblockList.TreeblockList;
			tell It;
				getWindow;
				tell It;
					newAssistant  #mesquite.lists.TreeblocksListNumber.TreeblocksListNumber;
					newAssistant  #mesquite.lists.TreeblocksListTaxa.TreeblocksListTaxa;
					setExplanationSize 30;
					setAnnotationSize 20;
					setFontIncAnnot 0;
					setFontIncExp 0;
					setSize 1015 854;
					setLocation 46 46;
					setFont SanSerif;
					setFontSize 10;
					getToolPalette;
					tell It;
						setTool mesquite.lists.lib.ListableVectorWindow.ibeam;
					endTell;
				endTell;
				showWindow;
			endTell;
		endTell;
		getEmployee  #mesquite.trees.BasicTreeWindowCoord.BasicTreeWindowCoord;
		tell It;
			makeTreeWindow #5763510104795268614  #mesquite.trees.BasicTreeWindowMaker.BasicTreeWindowMaker;
			tell It;
				suppressEPCResponse;
				setTreeSource  #mesquite.trees.StoredTrees.StoredTrees;
				tell It;
					setTreeBlock 1;
					toggleUseWeights off;
				endTell;
				setAssignedID 1544.1354698534460.5489322033496135995;
				getTreeWindow;
				tell It;
					setExplanationSize 30;
					setAnnotationSize 20;
					setFontIncAnnot 0;
					setFontIncExp 0;
					setSize 1015 854;
					setLocation 46 46;
					setFont SanSerif;
					setFontSize 10;
					getToolPalette;
					tell It;
						setTool mesquite.trees.BasicTreeWindowMaker.BasicTreeWindow.reroot;
					endTell;
					getTreeDrawCoordinator #mesquite.trees.BasicTreeDrawCoordinator.BasicTreeDrawCoordinator;
				tell It;
					suppress;
					setTreeDrawer  #mesquite.trees.SquareTree.SquareTree;
					tell It;
						setNodeLocs #mesquite.trees.NodeLocsStandard.NodeLocsStandard;
						tell It;
							branchLengthsToggle off;
							toggleScale on;
							toggleBroadScale off;
							toggleCenter on;
							toggleEven on;
						endTell;
						setEdgeWidth 3;
						orientUp;
						setCornerMode Right_Angle  50;
					endTell;
					setBackground White;
					setBranchColor Black;
					showNodeNumbers off;
					showBranchColors on;
					labelBranchLengths off;
					centerBrLenLabels on;
					showBrLensUnspecified on;
					showBrLenLabelsOnTerminals on;
					setBrLenLabelColor 0 0 255;
					setNumBrLenDecimals 6;
					desuppress;
					getEmployee #mesquite.trees.BasicDrawTaxonNames.BasicDrawTaxonNames;
					tell It;
						setFontSize 14;
						setColor Black;
						toggleColorPartition on;
						toggleShadePartition off;
						toggleShowFootnotes on;
						toggleNodeLabels on;
						toggleCenterNodeNames off;
						toggleShowNames on;
						namesAngle ?;
					endTell;
				endTell;
					setTreeNumber 5;
					setDrawingSizeMode 0;
					toggleLegendFloat on;
					scale 0;
					toggleTextOnTree off;
					showWindow;
					newAssistant  #mesquite.trees.TreeLegendMaker.TreeLegendMaker;
				tell It;
					setOffsetsX 744;
					setOffsetsY 304;
					getLegendsVector;
					tell It;
					distributeCommands;
						setBounds 744 304 236 39;
						setOffsetX 744;
						setOffsetY 304;
					endDistributeCommands;
					endTell;
					newLegendItemNoCalc  #mesquite.trees.TreeValueUsingMatrix.TreeValueUsingMatrix;
					tell It;
						getEmployee #mesquite.parsimony.TreelengthForMatrix.TreelengthForMatrix;
						tell It;
							getEmployee #mesquite.parsimony.ParsCharSteps.ParsCharSteps;
							tell It;
								setModelSource  #mesquite.parsimony.CurrentParsModels.CurrentParsModels;
							endTell;
						endTell;
						getEmployee #mesquite.charMatrices.CharMatrixCoordIndep.CharMatrixCoordIndep;
						tell It;
							setCharacterSource #mesquite.charMatrices.StoredMatrices.StoredMatrices;
							tell It;
								setDataSet #8549327182252021983;
							endTell;
						endTell;
					endTell;
					calculate;
				endTell;
				endTell;
				desuppressEPCResponse;
				getEmployee #mesquite.trees.ColorBranches.ColorBranches;
				tell It;
					setColor Red;
					removeColor off;
				endTell;
				getEmployee #mesquite.ornamental.BranchNotes.BranchNotes;
				tell It;
					setAlwaysOn off;
				endTell;
				getEmployee #mesquite.ornamental.ColorTreeByPartition.ColorTreeByPartition;
				tell It;
					colorByPartition off;
				endTell;
				getEmployee #mesquite.ornamental.DrawTreeAssocDoubles.DrawTreeAssocDoubles;
				tell It;
					setOn on;
					toggleShow consensusFrequency;
					setDigits 4;
					writeAsPercentage off;
					toggleCentred on;
					toggleHorizontal on;
					toggleWhiteEdges on;
					setFontSize 10;
					setOffset 0  0;
				endTell;
				getEmployee #mesquite.ornamental.DrawTreeAssocStrings.DrawTreeAssocStrings;
				tell It;
					setOn on;
					toggleCentred on;
					toggleHorizontal on;
					setFontSize 10;
					setOffset 0  0;
				endTell;
				getEmployee #mesquite.trees.TreeInfoValues.TreeInfoValues;
				tell It;
					panelOpen false;
				endTell;
			endTell;
			makeTreeWindow #5763510104795268614  #mesquite.trees.BasicTreeWindowMaker.BasicTreeWindowMaker;
			tell It;
				suppressEPCResponse;
				setTreeSource  #mesquite.trees.StoredTrees.StoredTrees;
				tell It;
					setTreeBlock 2;
					toggleUseWeights off;
				endTell;
				setAssignedID 1083.1355002685296.1795619686478507269;
				getTreeWindow;
				tell It;
					setExplanationSize 30;
					setAnnotationSize 20;
					setFontIncAnnot 0;
					setFontIncExp 0;
					setSize 1015 854;
					setLocation 46 46;
					setFont SanSerif;
					setFontSize 10;
					getToolPalette;
					tell It;
					endTell;
					getTreeDrawCoordinator #mesquite.trees.BasicTreeDrawCoordinator.BasicTreeDrawCoordinator;
				tell It;
					suppress;
					setTreeDrawer  #mesquite.trees.SquareTree.SquareTree;
					tell It;
						setNodeLocs #mesquite.trees.NodeLocsStandard.NodeLocsStandard;
						tell It;
							branchLengthsToggle off;
							toggleScale on;
							toggleBroadScale off;
							toggleCenter on;
							toggleEven on;
						endTell;
						setEdgeWidth 6;
						orientUp;
						setCornerMode Right_Angle  50;
					endTell;
					setBackground White;
					setBranchColor Black;
					showNodeNumbers off;
					showBranchColors on;
					labelBranchLengths off;
					centerBrLenLabels on;
					showBrLensUnspecified on;
					showBrLenLabelsOnTerminals on;
					setBrLenLabelColor 0 0 255;
					setNumBrLenDecimals 6;
					desuppress;
					getEmployee #mesquite.trees.BasicDrawTaxonNames.BasicDrawTaxonNames;
					tell It;
						setColor Black;
						toggleColorPartition on;
						toggleShadePartition off;
						toggleShowFootnotes on;
						toggleNodeLabels on;
						toggleCenterNodeNames off;
						toggleShowNames on;
						namesAngle ?;
					endTell;
				endTell;
					setTreeNumber 1;
					setDrawingSizeMode 0;
					toggleLegendFloat on;
					scale 0;
					toggleTextOnTree off;
					showWindow;
					newAssistant  #mesquite.trees.TreeLegendMaker.TreeLegendMaker;
				tell It;
					setOffsetsX 4;
					setOffsetsY 4;
					getLegendsVector;
					tell It;
					distributeCommands;
						setBounds 4 4 289 22;
						setOffsetX 4;
						setOffsetY 4;
					endDistributeCommands;
					endTell;
					calculate;
				endTell;
				endTell;
				desuppressEPCResponse;
				getEmployee #mesquite.trees.ColorBranches.ColorBranches;
				tell It;
					setColor Red;
					removeColor off;
				endTell;
				getEmployee #mesquite.ornamental.BranchNotes.BranchNotes;
				tell It;
					setAlwaysOn off;
				endTell;
				getEmployee #mesquite.ornamental.ColorTreeByPartition.ColorTreeByPartition;
				tell It;
					colorByPartition off;
				endTell;
				getEmployee #mesquite.ornamental.DrawTreeAssocDoubles.DrawTreeAssocDoubles;
				tell It;
					setOn on;
					setDigits 4;
					writeAsPercentage off;
					toggleCentred on;
					toggleHorizontal on;
					toggleWhiteEdges on;
					setFontSize 10;
					setOffset 0  0;
				endTell;
				getEmployee #mesquite.ornamental.DrawTreeAssocStrings.DrawTreeAssocStrings;
				tell It;
					setOn on;
					toggleCentred on;
					toggleHorizontal on;
					setFontSize 10;
					setOffset 0  0;
				endTell;
				getEmployee #mesquite.trees.TreeInfoValues.TreeInfoValues;
				tell It;
					panelOpen false;
				endTell;
			endTell;
		endTell;
		getEmployee  #mesquite.charMatrices.BasicDataWindowCoord.BasicDataWindowCoord;
		tell It;
			showDataWindow #8549327182252021983 #mesquite.charMatrices.BasicDataWindowMaker.BasicDataWindowMaker;
			tell It;
				getWindow;
				tell It;
					setExplanationSize 30;
					setAnnotationSize 20;
					setFontIncAnnot 0;
					setFontIncExp 0;
					setSize 1015 854;
					setLocation 46 46;
					setFont SanSerif;
					setFontSize 10;
					getToolPalette;
					tell It;
						setTool mesquite.charMatrices.BasicDataWindowMaker.BasicDataWindow.ibeam;
					endTell;
					setTool mesquite.charMatrices.BasicDataWindowMaker.BasicDataWindow.ibeam;
					colorCells  #mesquite.charMatrices.NoColor.NoColor;
					colorRowNames  #mesquite.charMatrices.TaxonGroupColor.TaxonGroupColor;
					colorColumnNames  #mesquite.charMatrices.CharGroupColor.CharGroupColor;
					colorText  #mesquite.charMatrices.NoColor.NoColor;
					setBackground White;
					toggleShowNames on;
					toggleShowTaxonNames on;
					toggleTight off;
					toggleThinRows off;
					toggleShowChanges on;
					toggleSeparateLines off;
					toggleShowStates on;
					toggleAutoWCharNames on;
					toggleAutoTaxonNames off;
					toggleShowDefaultCharNames off;
					toggleConstrainCW on;
					toggleBirdsEye off;
					toggleShowPaleGrid off;
					toggleShowPaleCellColors off;
					togglePaleInapplicable on;
					toggleShowBoldCellText off;
					toggleAllowAutosize on;
					toggleColorsPanel off;
					toggleDiagonal on;
					setDiagonalHeight 80;
					toggleLinkedScrolling on;
					toggleScrollLinkedTables off;
				endTell;
				showWindow;
				getWindow;
				tell It;
					forceAutosize;
				endTell;
				getEmployee #mesquite.charMatrices.ColorByState.ColorByState;
				tell It;
					setStateLimit 9;
					toggleUniformMaximum on;
				endTell;
				getEmployee #mesquite.charMatrices.ColorCells.ColorCells;
				tell It;
					setColor Red;
					removeColor off;
				endTell;
				getEmployee #mesquite.categ.StateNamesEditor.StateNamesEditor;
				tell It;
					makeWindow;
					tell It;
						setExplanationSize 30;
						setAnnotationSize 20;
						setFontIncAnnot 0;
						setFontIncExp 0;
						setSize 1015 854;
						setLocation 46 46;
						setFont SanSerif;
						setFontSize 10;
						getToolPalette;
						tell It;
						endTell;
						rowsAreCharacters on;
						toggleConstrainChar on;
						toggleConstrainCharNum 3;
						togglePanel off;
						toggleSummaryPanel off;
					endTell;
					showWindow;
				endTell;
				getEmployee #mesquite.categ.StateNamesStrip.StateNamesStrip;
				tell It;
					showStrip off;
				endTell;
				getEmployee #mesquite.charMatrices.AnnotPanel.AnnotPanel;
				tell It;
					togglePanel off;
				endTell;
				getEmployee #mesquite.charMatrices.CharReferenceStrip.CharReferenceStrip;
				tell It;
					showStrip off;
				endTell;
				getEmployee #mesquite.charMatrices.QuickKeySelector.QuickKeySelector;
				tell It;
					autotabOff;
				endTell;
				getEmployee #mesquite.charMatrices.SelSummaryStrip.SelSummaryStrip;
				tell It;
					showStrip off;
				endTell;
				getEmployee #mesquite.stratigraphictools.ColorScaleCells.ColorScaleCells;
				tell It;
					setColor Red;
					removeColor off;
				endTell;
				getEmployee #mesquite.categ.SmallStateNamesEditor.SmallStateNamesEditor;
				tell It;
					panelOpen true;
				endTell;
			endTell;
		endTell;
		getEmployee  #mesquite.charMatrices.ManageCharacters.ManageCharacters;
		tell It;
			showCharacters #8549327182252021983 #mesquite.lists.CharacterList.CharacterList;
			tell It;
				setData 0;
				getWindow;
				tell It;
					newAssistant  #mesquite.lists.DefaultCharOrder.DefaultCharOrder;
					newAssistant  #mesquite.lists.CharListInclusion.CharListInclusion;
					newAssistant  #mesquite.lists.CharListPartition.CharListPartition;
					newAssistant  #mesquite.stochchar.CharListProbModels.CharListProbModels;
					newAssistant  #mesquite.parsimony.CharListParsModels.CharListParsModels;
					setExplanationSize 30;
					setAnnotationSize 20;
					setFontIncAnnot 0;
					setFontIncExp 0;
					setSize 1015 854;
					setLocation 46 46;
					setFont SanSerif;
					setFontSize 10;
					getToolPalette;
					tell It;
					endTell;
					setActive;
				endTell;
				showWindow;
				getEmployee #mesquite.lists.CharListAnnotPanel.CharListAnnotPanel;
				tell It;
					togglePanel off;
				endTell;
			endTell;
		endTell;
		endTell;
end;
